# Supplementary material for: Effects of a Calorie-Restricted Cafeteria Diet and Oleuropein Supplementation on Adiposity and mRNA Expression of Energy Balance Related Genes in Obese Male Rats
Source: Metabolites. 2023 Jan 18;13(2):147. doi: 10.3390/metabo13020147 (PMC9965300; doi:10.3390/metabo13020147)
Supplement: Supplementary file 1 [file metabolites-13-00147-s001.zip]

Archive with 1 entries (1 files):
- metabolites-2120972-supplementary.pdf
